# Supplementary material for: Efficacy and safety of tacrolimus-based treatment for non-rapidly progressive IgA nephropathy
Source: Front Pharmacol. 2023 May 18;14:1189608. doi: 10.3389/fphar.2023.1189608 (PMC10232819; doi:10.3389/fphar.2023.1189608)
Supplement: Supplementary file 1 [file Table1.XLSX]

## Sheet: Sheet2
number	gender (1=m, 2=w)	age	groups（1=TAC，2=Non-TAC）	follow-up time	baseline eGFR	baseline leukocyte	baseline HGB	baselinePLT	baseline ALT	baseline AST	baselinetotal bilirubin	baseline total protein	baseline BU	baseline UA	baseline 24-hour urinary protein	one month 24-hour urinary protein	3 months 24-hour urinary protein	6 months 24-hour urinary protein	9 months 24-hour urinary protein	12 months 24-hour urinary protein	remission（1=yes，0=no）	Response time	TR free time	CR（1=yes，0=no）	CR time	CR free time	relapse（1=yes，0=no）	relapse time	TR on one month（1=yes，0=no）	TR on 3 months（1=yes，0=no）	TR on 6 months（1=yes，0=no）	TR on 9 months（1=yes，0=no）	TR on 12 months（1=yes，0=no）	PR （1=yes，0=no）	PR on one month（1=yes，0=no）	PR on 3 months（1=yes，0=no）	PR on 6 months（1=yes，0=no）	PR on 6 months（1=yes，0=no）	PR on 12 months（1=yes，0=no）	CR on one month（1=yes，0=no）	CR on 3 months（1=yes，0=no）	CR on 6 months（1=yes，0=no）	CR on 6 months（1=yes，0=no）	CR on 12 months（1=yes，0=no）	Urine protein decline rate on 1 mon	Urine protein decline rate on 3 mon	Urine protein decline rate on 6 mon	Urine protein decline rate on 9 mon	Urine protein decline rate on 12 mon
1	1	29	1	26	42.86	6.83	110	236	17	17	6.2	51.9	11.72	442	14000	8500	3970	1240	920	750	1	1	1	0		26	0		1	1	1	1	1	1	1	1	1	1	1	0	0	0	0	0	0.39	0.72	0.91	0.93	0.95
2	2	65	1	13	64.9	13.02	144	190	11	13	9.3	43.6	5.19	385	7200	1250	1320	612	588.5	62.44	1	1	1	1	12	12	0		1	1	1	1	1	0	1	1	1	1	0	0	0	0	0	1	0.83	0.82	0.92	0.92	0.99
3	1	33	1	16	100.37	14.77	124	391	31	13	8.6	65.7	7.6	444	6820	6900	700	1774	825	663	1	3	3	0		16	0		0	1	1	1	1	1	0	1	1	1	1	0	0	0	0	0	-0.01	0.9	0.74	0.88	0.9
4	1	16	1	12	145.57	8.92	166	323	37	30	12.1	53.8	4.93	376	6541	6072	103	108	102	125	1	3	3	1	3	3	0		0	1	1	1	1	0	0	0	0	0	0	0	1	1	1	1	0.07	0.98	0.98	0.98	0.98
5	1	42	1	13	80.59	12.8	134	127	25	14	9.6	46.3	5.31	169	6300	2847	1500	3212	3400	5320	1	1	1	0		13	1	0	1	1	0	0	0	1	1	1	0	0	0	0	0	0	0	0	0.55	0.76	0.49	0.46	0.16
6	2	33	1	15	85	6.85	126	190	11	16	12.9	49.5	4.85	256	5945	4800	3060	5425	2970	780	1	9	9	0		15	0		0	0	0	1	1	1	0	0	0	1	1	0	0	0	0	0	0.19	0.49	0.5	0.87	0.87
7	1	32	1	13	141.15	5.01	140	319	21.3	14.6	12.1	57.6	4.02	404	4989	2265.82	347	2365	1450	830	1	1	1	0		13	0		1	1	1	1	1	1	1	1	1	1	1	0	0	0	0	0	0.55	0.93	0.53	0.71	0.83
8	2	47	1	22	75.88	7.62	141	256	9	13	6.5	59.8	9.43	251	3231	2421	2019	1900	1108	1104	1	9	9	0		22	0		0	0	0	1	1	1	0	0	0	1	1	0	0	0	0	0	0.25	0.38	0.41	0.66	0.66
9	1	19	1	22	120.74	8.1	140	276	18	37	6	72.2	6.5	456	3220	4928	3330	2119	2108	1768	0		22	0		22	0		0	0	0	0	0	0	0	0	0	0	0	0	0	0	0	0	-0.53	-0.03	0.34	0.35	0.45
10	2	52	1	12	71.1	8.12	119	217	15	15	8.2	67.1	5.8	257	3051	2114	1155	789	863	720	1	3	3	0		12	0		0	1	1	1	1	1	0	1	1	1	1	0	0	0	0	0	0.31	0.62	0.74	0.72	0.76
11	2	16	1	25	99.34	5.25	104	373	25	26.3	12	66.5	4.23	366	2930	4320	1078	165	104	106	1	3	3	1	6	6	0		0	1	1	1	1	0	0	1	0	0	0	0	0	1	1	1	-0.47	0.63	0.94	0.96	0.96
12	2	47	1	17	114.95	6.39	119	305	22	23	9.2	51.6	2.3	280	2892	2580	2470	1794	352	144	1	9	9	1	12	12	0		0	0	0	1	1	0	0	0	0	1	0	0	0	0	0	1	0.11	0.15	0.38	0.88	0.95
13	1	32	1	12	122.92	9.42	170	299	36	29	15.1	62.8	4.41	600	2800	113	144	202	251	287	1	1	1	1	1	1	0		1	1	1	1	1	0	0	0	0	0	0	1	1	1	1	1	0.96	0.95	0.93	0.91	0.9
14	2	26	1	13	79.46	8.04	135	194	15.9	24	7.4	77	5.16	320	2774.14	184	218	105	290	295	1	1	1	1	1	1	0		1	1	1	1	1	0	0	0	0	0	0	1	1	1	1	1	0.93	0.92	0.96	0.9	0.89
15	2	33	1	14	75.65	10.22	136	220	17	12	8.3	59.3	8.32	375	2740	1450	4677	890	1100	890	1	6	6	0		14	0		0	0	1	1	1	1	0	0	1	1	1	0	0	0	0	0	0.47	-0.71	0.68	0.6	0.68
16	1	22	1	12	131.86	9	163	301	15	14	12.4	66.3	3.42	455	2569.3	843	490	350	332	235	1	1	1	0		12	0		1	1	1	1	1	1	1	1	1	1	0	0	0	0	0	1	0.67	0.81	0.86	0.87	0.91
17	2	46	1	20	82.61	7.5	111	162	13	19	9.6	74.9	5.5	398	2548	1280	1890	615	392	218	1	6	6	1	12	12	0		0	0	1	1	1	0	0	0	1	1	0	0	0	0	0	1	0.5	0.26	0.76	0.85	0.91
18	1	31	1	14	123.78	11.77	174	207	23	18	11.8	48.3	5.02	379	2500	1804	1170	980	208	231	1	3	3	1	9	9	0		0	1	1	1	1	0	0	1	1	0	0	0	0	0	1	1	0.28	0.53	0.61	0.92	0.91
19	1	31	1	16	37.66		125	164	13	16	12.2	67.5	36.4	480	2370	1940	1774	1178	1508	1665	1	6	6	0		16	0		0	0	1	1	1	1	0	0	1	1	1	0	0	0	0	0	0.18	0.25	0.5	0.36	0.3
20	1	48	1	16	97.03	9.21	120	238	24	21	11	77.3	7.08	368	2360	1207	540	289	120	230	1	3	3	1		15	0		0	1	1	1	1	0	0	1	0	0	0	0	0	1	1	1	0.49	0.77	0.88	0.95	0.9
21	2	45	1	24	79.35	6.54	112	310	9	14	5.6	68.8	5.6	433	2300	350	200	240	260	222	1	1	1	1	3	3	0		1	1	1	1	1	0	1	0	0	0	0	0	1	1	1	1	0.85	0.91	0.9	0.89	0.9
22	1	45	1	16	33.93		114	380	13	19	5.7	71.9	40.7	497	2050	1888	1728	1155	1508	704	1	12	12	0		16	0		0	0	0	0	1	1	0	0	0	0	1	0	0	0	0	0	0.08	0.16	0.44	0.26	0.66
23	1	46	1	30	80.32	9.1	144	185	35	18	4.9	59.5	4.8	383	2016	645	780	396	392	910	1	1	1	0		30	0		1	1	1	1	1	1	1	1	1	1	1	0	0	0	0	0	0.68	0.61	0.8	0.81	0.55
24	1	60	1	12	107.99	11.43	134	182	34	25	8.2	54.2	4.12	388	1946	1420	1392	414	248	155	1	6	6	1	9	9	0		0	0	1	1	1	0	0	0	1	0	0	0	0	0	1	1	0.27	0.28	0.79	0.87	0.92
25	2	56	1	12	111.26	8.27	135	291	16	23	8.3	58.9	4.49	395	1900	1720	1335	1310	290	182	1	9	9	1	12	12	0		0	0	0	1	1	0	0	0	0	0	0	0	0	0	1	1	0.09	0.3	0.31	0.85	0.9
26	1	26	1	12	128.21	6.58	168	278	31	22	19.4	76.4	5.23	412	1820	1568	965	720	760	506	1	6	6	0		12	0		0	0	1	1	1	1	0	0	1	1	1	0	0	0	0	0	0.14	0.47	0.6	0.58	0.72
27	1	48	1	14	133.45	7.99	154	223	35	17	16.3	63.7	4.41	332	1820	1023	652	781	160	132	1	3	3	1	9	9	0		0	1	1	1	1	0	0	1	1	0	0	0	0	0	1	1	0.44	0.64	0.57	0.91	0.93
28	1	45	1	33	55.73	5.22	144	205	19	21	8	71.6	6.03	485	1782	495	1232	668	171	153	1	1	1	1	9	9	0		1	0	1	1	1	0	1	0	1	0	0	0	0	0	1	1	0.72	0.31	0.63	0.9	0.91
29	2	33	1	12	100.12	6.49	139	139	31	22	16.4	71	5.09	318	1782	790	800	754	453	532	1	1	1	0		12	0		1	1	1	1	1	1	1	1	1	1	1	0	0	0	0	0	0.56	0.55	0.58	0.75	0.7
30	1	63	1	12	105.74	6.98	160	168	30	44	8.8	77.4	6.4	285	1746.7	382.3	165	218.5	220	240	1	1	1	1	3	3	0		1	1	1	1	1	0	1	0	0	0	0	0	1	1	1	1	0.78	0.91	0.87	0.87	0.86
31	1	36	1	15	90.66	8.47	165	156	35	22	6	74.4	7	439	1702	1248	890	345	715	155	1	6	6	1	12	12	0		0	0	1	1	1	0	0	0	1	1	0	0	0	0	0	1	0.27	0.48	0.8	0.58	0.91
32	1	55	1	13	78.32	3.22	142	139	18	22	13.4	70.5	8.52	321	1620	430	548	394	783	543	1	1	1	0		13	0		1	1	1	1	1	1	1	1	1	1	1	0	0	0	0	0	0.73	0.66	0.76	0.52	0.66
33	2	16	1	15	139.94	12.74	139	367	12	10	6.2	58.4	4.71	338	1615	1410	470	152	105	142	1	3	3	1	6	6	0		0	1	1	1	1	0	0	1	0	0	0	0	0	1	1	1	0.13	0.71	0.91	0.93	0.91
34	1	67	1	18	64.45	5.96	139	240	15	20	6.2	69.3	5.13	205	1600	850	301	102	110	102	1	3	3	1	6	6	0		0	1	1	1	1	0	0	1	0	0	0	0	0	1	1	1	0.47	0.81	0.94	0.93	0.94
35	2	53	1	23	78.65	8.42	161	205	14	22	14	51.9	6.32	318	1600	1219	860	762	125	115	1	6	6	1	9	9	0		0	0	1	1	1	0	0	0	1	0	0	0	0	0	1	1	0.24	0.46	0.52	0.92	0.93
36	1	36	1	13	125.65	6.3	159	197	15	25	19.3	71.1	4.1	329	1584	611	188	745	106	3225.2	1	1	1	1	3	3	1	0	1	1	1	1	0	0	1	0	1	0	0	0	1	0	1	0	0.61	0.88	0.53	0.93	-1.04
37	1	32	1	19	115.34	6.42	158	211	23	14	12.2	68.3	4.52	390	1560	880	410	131	108	188	1	3	3	1	6	6	0		0	1	1	1	1	0	0	1	0	0	0	0	0	1	1	1	0.44	0.74	0.92	0.93	0.88
38	2	28	1	13	76.73	10.97	131	269	9	15	6.2	72.1	4.71	300	1550	742	374	195	272	242	1	1	1	1	6	6	0		1	1	1	1	1	0	1	1	0	0	0	0	0	1	1	1	0.52	0.76	0.87	0.82	0.84
39	2	52	1	12	118.01	3.99	141	77	26	24	21.5	79.5	6.31	372	1550	750	627	836	1470	1230	1	1	1	0		12	0		1	1	0	0	0	1	1	1	0	0	0	0	0	0	0	0	0.52	0.6	0.46	0.05	0.21
40	2	48	1	23	110.25	9.62	152	242	10	15	10.2	64.2	4.45	214	1514	857	550	250	292	202	1	3	3	1		15	0		0	1	1	1	1	0	0	1	0	0	0	0	0	1	1	1	0.43	0.64	0.83	0.81	0.87
41	1	47	1	40	80.83	4.52	75	305	19	18	16.9	57	2.73	267	1500	920	755	425	422	312	1	6	6	0		40	0		0	0	1	1	1	1	0	0	1	1	1	0	0	0	0	0	0.39	0.5	0.72	0.72	0.79
42	2	38	1	25	119.87	6.46	133	171	10	15	6.8	83.5	6.23	302	1500	650	102	105	102	104	1	1	1	1	3	3	0		1	1	1	1	1	0	1	0	0	0	0	0	1	1	1	1	0.57	0.93	0.93	0.93	0.93
43	1	58	1	16	32.13	7.99	123	247	24	24	19.9	75.3	7.18	502	1419	820	690	1278	434	592	1	3	3	0		16	0		0	1	0	1	1	1	0	1	0	1	1	0	0	0	0	0	0.42	0.51	0.1	0.69	0.58
44	1	62	1	13	84.21	15.11	123	334	18	14	11	64.8	9.63	260	1370	565	540	304	118	205	1	1	1	1	9	9	0		1	1	1	1	1	0	1	1	1	0	0	0	0	0	1	1	0.59	0.61	0.78	0.91	0.85
45	2	32	1	35	80.64	12.14	125	230	12	13	8.9	71	4.33	287	1350	1105	1490	1040	160	158	1	9	9	1	9	9	0		0	0	0	1	1	0	0	0	0	0	0	0	0	0	1	1	0.18	-0.1	0.23	0.88	0.88
46	2	33	1	13	40.79	6.8	137	197	37	24	11.1	69.3	9.58	174	1272	1690	1560	1320	1052	1152	0		13	0		13	0		0	0	0	0	0	0	0	0	0	0	0	0	0	0	0	0	-0.33	-0.23	-0.04	0.17	0.09
47	1	35	1	12	118.42	7.54	148	233	25	18	11.8	76.7	4.96	374	1262	535	622	598	130	108	1	1	1	1	9	9	0		1	1	1	1	1	0	1	1	1	0	0	0	0	0	1	1	0.58	0.51	0.53	0.9	0.91
48	2	66	1	12	91	5.78	119	194	19	24	13.1	59.4	4.52	331	1260	1105	1767	1055	957	993	0		12	0		12	0		0	0	0	0	0	0	0	0	0	0	0	0	0	0	0	0	0.12	-0.4	0.16	0.24	0.21
49	2	29	1	13	118.66	5.22	127	245	12	15	8.5	60.7	4.22	272	1258	409	580	480	520	550	1	1	1	0		13	0		1	1	1	1	1	1	1	1	1	1	1	0	0	0	0	0	0.67	0.54	0.62	0.59	0.56
50	2	39	1	13	23.89	5.86	131	203	41	72	11.1	73.3	8.01	410	1216	751	420	396	360	1804	1	3	3	0		13	1	0	0	1	1	1	0	1	0	1	1	1	0	0	0	0	0	0	0.38	0.65	0.67	0.7	-0.48
51	1	35	1	18	133.32	4.15	156	208	20	18	15.2	65.9	5.47	376	1213	513	125	130	135	283	1	1	1	1	3	3	0		1	1	1	1	1	0	1	0	0	0	0	0	1	1	1	1	0.58	0.9	0.89	0.89	0.77
52	2	30	1	13	88.16	3.42	119	350	17	19	11.9	63	3.11	368	1200	854	553	115	106	103	1	3	3	1	6	6	0		0	1	1	1	1	0	0	1	0	0	0	0	0	1	1	1	0.29	0.54	0.9	0.91	0.91
53	1	33	1	13	100.37	5.25	141	208	21	20	7.3	68.3	6.49	395	1196	143	175	132	144	232	1	1	1	1	1	1	0		1	1	1	1	1	0	0	0	0	0	0	1	1	1	1	1	0.88	0.85	0.89	0.88	0.81
54	2	33	1	23	71.65	8.19	129	292	16	18	7.1	68.4	5.42	317	1109	958	352	108	102	105	1	3	3	1	6	6	0		0	1	1	1	1	0	0	1	0	0	0	0	0	1	1	1	0.14	0.68	0.9	0.91	0.91
55	2	36	1	34	75.11	7.61	150	273	13	14	6.6	70.6	3.55	298	1106	960	537	102	136	105	1	3	3	1	6	6	0		0	1	1	1	1	0	0	1	0	0	0	0	0	1	1	1	0.13	0.51	0.91	0.88	0.91
56	1	23	1	12	135.36	5.56	150	223	36	25	23	75.4	5.51	355	1102	367	350	252	266	284	1	1	1	1	6	6	0		1	1	1	1	1	0	1	1	0	0	0	0	0	1	1	1	0.67	0.68	0.77	0.76	0.74
57	1	52	1	44	75.93	7.42	131	136	53	23	13.4	50.1	5.11	354	1050	224	266	300	330	162	1	1	1	1	1	1	0		1	1	1	1	1	0	0	0	0	1	0	1	1	1	0	1	0.79	0.75	0.71	0.69	0.85
58	1	42	1	16	122.65	5.42	147	186	17	17	19.7	76.6	4.26	362	1050	420	310	102	138	103	1	1	1	1	6	6	0		1	1	1	1	1	0	1	1	0	0	0	0	0	1	1	1	0.6	0.7	0.9	0.87	0.9
59	2	57	1	15	77.72	5.3	141	251	19	21	10.8	61.1	2.75	117	1040	980	276	105	158	143	1	3	3	1	3	3	0		0	1	1	1	1	0	0	0	0	0	0	0	1	1	1	1	0.06	0.73	0.9	0.85	0.86
60	1	29	1	13	125.54	8.32	157	233	25	19	9.5	56.1	5.49	234	1022	624	112	242	177	208	1	3	3	1	3	3	0		0	1	1	1	1	0	0	0	0	0	0	0	1	1	1	1	0.39	0.89	0.76	0.83	0.8
61	2	40	1	18	79.7	10.6	131	318	18	16	13.8	64.6	6.14	413	1014	760	580	413	115	180	1	6	6	1	9	9	0		0	0	1	1	1	0	0	0	1	0	0	0	0	0	1	1	0.25	0.43	0.59	0.89	0.82
62	1	35	2	12	51.64	9.11	164	244	15	14	10.1	75.1	6.18	612	9750	1900	2301	1900	700		1	1	1	0		12	0		1	1	1	1	1	1	1	1	1	1	1	0	0	0	0	0	0.81	0.76	0.81	0.93
63	1	31	2	22	153.31	11.77	180	245	15	12	25.5	45.2	3.81	273	9000	502	104	105	102	106	1	1	1	1	3	3	0		1	1	1	1	1	0	1	0	0	0	0	0	1	1	1	1	0.94	0.99	0.99	0.99	0.99
64	2	74	2	12	60.04	4.42	113	177	10	16	11.3	54.5	5.43	295	8930	3900	1224	1575	1800	1070	1	1	1	0		12	0		1	1	1	1	1	1	1	1	1	1	1	0	0	0	0	0	0.56	0.86	0.82	0.8	0.88
65	1	57	2	33	48.97	7.13	131	540	15	15	9.3	54.9	11.83	423	6885	4305	2401	970	1100	259	1	3	3	1	12	12	0		0	1	1	1	1	0	0	1	1	1	0	0	0	0	0	1	0.37	0.65	0.86	0.84	0.96
66	1	37	2	13	53.97	6.4	163	300	40	21	14.2	66.2	7.81	393	4227	1960	1090	1159	1400	900	1	1	1	0		13	0		1	1	1	1	1	1	1	1	1	1	1	0	0	0	0	0	0.54	0.74	0.73	0.67	0.79
67	2	26	2	18	33.21	18.06	132	282	20	15	10.2	45.8	18.58	376	4000	6050	4116	2418	2050	1700	1	12	12	0		18	0		0	0	0	0	1	1	0	0	0	0	1	0	0	0	0	0	-0.51	-0.03	0.4	0.49	0.58
68	2	51	2	28	112.59	7.19	130	366	14	11	6.7	70.3	6.04	251	3052	1150	1208	892	653	304	1	1	1	0		28	0		1	1	1	1	1	1	1	1	1	1	1	0	0	0	0	0	0.62	0.6	0.71	0.79	0.9
69	1	32	2	29	124.96	7.93	157	292	15	14	14.6	68.9	5.17	398	2940	685	700	358	207	156	1	1	1	1	9	9	0		1	1	1	1	1	0	1	1	1	0	0	0	0	0	1	1	0.77	0.76	0.88	0.93	0.95
70	2	40	2	12	63.94	7.25	138	341	20	18	10.7	67.9	9.35	511	2744	2230	1950	1230	1014	910	1	6	6	0		12	0		0	0	1	1	1	1	0	0	1	1	1	0	0	0	0	0	0.19	0.29	0.55	0.63	0.67
71	1	19	2	18	160.52	8.4	177	234	13	12	8.4	63.3	4.98	328	2560	2322	1470	2926	1922	1800	0		18	0		18	0		0	0	0	0	0	0	0	0	0	0	0	0	0	0	0	0	0.09	0.43	-0.14	0.25	0.3
72	1	44	2	12	106.02	10.23	169	347	107	72	8	42.8	5.99	265	2483	115	1500	135	108	151	1	1	1	1	1	1	0		1	0	1	1	1	0	0	0	0	0	0	1	0	1	1	1	0.95	0.4	0.95	0.96	0.94
73	1	39	2	13	58.13	8.8	156	215	71	23	9.2	66	7.82	452	2430	3024	1742	1406	1780	1440	0		13	0		13	0		0	0	0	0	0	0	0	0	0	0	0	0	0	0	0	0	-0.24	0.28	0.42	0.27	0.41
74	1	30	2	13	60.26	5.55	142	134	18	20	10.9	60.6	6.69	533	2360	693	550	126	102	220	1	1	1	1	6	6	0		1	1	1	1	1	0	1	1	0	0	0	0	0	1	1	1	0.71	0.77	0.95	0.96	0.91
75	1	40	2	12	67.48	10.12	133	271	16	17	9.6	70.1	6.54	492	2305	816.75	1406	631	480	190	1	1	1	1	12	12	0		1	0	1	1	1	0	1	0	1	1	0	0	0	0	0	1	0.65	0.39	0.73	0.79	0.92
76	1	46	2	16	47.8	6.5	125	264	17	18	13.4	69.9	11.83	323	2184	1860	1395	800	2178	2300	1	6	6	0		16	1	0	0	0	1	0	0	1	0	0	1	0	0	0	0	0	0	0	0.15	0.36	0.63	0	-0.05
77	1	27	2	12	99.15	11.24	155	241	41	22	10.1	70.3	5.89	332	1960	970	363	455	200	242	1	1	1	1	9	9	0		1	1	1	1	1	0	1	1	1	0	0	0	0	0	1	1	0.51	0.81	0.77	0.9	0.88
78	2	50	2	18	80.32	6.19	132	226	24	21	15.2	70.2	5.29	453	1960	1170	1062	750	330	684	1	6	6	0		18	0		0	0	1	1	1	1	0	0	1	1	1	0	0	0	0	0	0.4	0.46	0.62	0.83	0.65
79	1	31	2	27	82.03	6.1	123	269	21	16	7.1	67.9	5.88	335	1865	810	556	325	280	112	1	1	1	1	9	9	0		1	1	1	1	1	0	1	1	1	0	0	0	0	0	1	1	0.57	0.7	0.83	0.85	0.94
80	2	67	2	12	52.89	4.95	93	258	11	15	8.1	69.3	7.04	309	1820	1872	1026	517	379	429	1	6	6	0		12	0		0	0	1	1	1	1	0	0	1	1	1	0	0	0	0	0	-0.03	0.44	0.72	0.79	0.76
81	1	30	2	12	57.67	9.01	143	235	43	24	7.2	69.3	9.65	352	1788	1509	1802	700	920	538	1	6	6	0		12	0		0	0	1	1	1	1	0	0	1	1	1	0	0	0	0	0	0.16	-0.01	0.61	0.49	0.7
82	2	44	2	12	109.89	15.24	131	297	20	13	16.1	65.4	7.13	399	1788	1725	2028	1290	1913	4130	0		12	0		12			0	0	0	0	0	0	0	0	0	0	0	0	0	0	0	0	0.04	-0.13	0.28	-0.07	-1.31
83	1	37	2	14	53.07	14.41	180	210	44	20	14.7	70.1	6.38	511	1780	868	531	402	355	321	1	1	1	0		14	0		1	1	1	1	1	1	1	1	1	1	1	0	0	0	0	0	0.51	0.7	0.77	0.8	0.82
84	1	37	2	43	57.89	4.23	172	181	21	20	7.1	69.9	4.47	311	1770	585	574	485	510	322	1	1	1	0		43	0		1	1	1	1	1	1	1	1	1	1	1	0	0	0	0	0	0.67	0.68	0.73	0.71	0.82
85	1	34	2	12	107.06	13.04	133	243	16	12	12.1	50.1	10.72	510	1749	4704	2082	1822	2044	1920	0		12	0		12	0		0	0	0	0	0	0	0	0	0	0	0	0	0	0	0	0	-1.69	-0.19	-0.04	-0.17	-0.1
86	1	24	2	12	111.55	10.86	158	336	34	15	7.8	64.7	7.1	502	1710	1015	1665	880	408	474	1	9	9	0		12	0		0	0	0	1	1	1	0	0	0	1	1	0	0	0	0	0	0.41	0.03	0.49	0.76	0.72
87	1	33	2	12	85.85	7.96	152	222	36	24	14.8	71	7.28	423	1680	1260	1650	788	140	150	1	6	6	1	9	9	0		0	0	1	1	1	0	0	0	1	0	0	0	0	0	1	1	0.25	0.02	0.53	0.92	0.91
88	2	37	2	12	131.51	10.74	127	283	13	18	26	63.7	7.21	370	1640	940	560	784	658	466	1	3	3	0		12	0		0	1	1	1	1	1	0	1	1	1	1	0	0	0	0	0	0.43	0.66	0.52	0.6	0.72
89	1	36	2	35	70.14	9.36	112	293	19	25	7.9	57.6	3.77	227	1590	880	642	320	455	252	1	3	3	1	12	12	0		0	1	1	1	1	0	0	1	1	1	0	0	0	0	0	1	0.45	0.6	0.8	0.71	0.84
90	2	59	2	12	66.71	5.97	136	167	14	17	7	72.7	9.27	381	1588	218	247	81	86	122	1	1	1	1	1	1	0		1	1	1	1	1	0	0	0	0	0	0	1	1	1	1	1	0.86	0.84	0.95	0.95	0.92
91	1	56	2	12	68.03	12.23	120	266	14	9	11.1	65.4	12.08	416	1562	992	1170	805	1752	920	1	6	6	0		12	1	0	0	0	1	0	0	1	0	0	1	0	0	0	0	0	0	0	0.36	0.25	0.48	-0.12	0.41
92	1	57	2	17	69.96	10.02	142	120	51	22	35.2	68.2	4.3	449	1530	1233	1048	430	250	103	1	6	6	1	9	9	0		0	0	1	1	1	0	0	0	1	0	0	0	0	0	1	1	0.19	0.32	0.72	0.84	0.93
93	1	48	2	41	90.33	5.7	154	268	24	25	23.6	73	6.53	320	1503	1200	890	752	550	530	1	9	9	0		41	0		0	0	0	1	1	1	0	0	0	1	1	0	0	0	0	0	0.2	0.41	0.5	0.63	0.65
94	2	37	2	12	115.43	8.65	128	262	12	12	6.6	74.2	7.12	402	1503	702	294	105	104	108	1	1	1	1	3	3	0		1	1	1	1	1	0	1	0	0	0	0	0	1	1	1	1	0.53	0.8	0.93	0.93	0.93
95	2	32	2	12	109.13	5.39	136	273	10	19	8.7	67.8	4.27	303	1502	1025	540	225	440	396	1	3	3	0	6	12	0		0	1	1	1	1	1	0	1	0	1	1	0	0	1	0	0	0.32	0.64	0.85	0.71	0.74
96	2	31	2	12	121.78	9.11	131	160	25	21	7.2	63.2	3.62	201	1502	1100	755	762	742	633	1	9	9	0		12	0		0	0	0	1	1	1	0	0	0	1	1	0	0	0	0	0	0.27	0.5	0.49	0.51	0.58
97	1	52	2	12	98.69	9.97	156	368	11	11	7.6	74.6	7.7	269	1500	504	925	1200	900	326	1	1	1	0		12	0		1	0	0	0	1	1	1	0	0	0	1	0	0	0	0	0	0.66	0.38	0.2	0.4	0.78
98	1	35	2	25	117.16	8.83	93	233	13	15	31.2	67.2	7.4	614	1500	1201	850	1402	980	1230	0		25	0		25	0		0	0	0	0	0	0	0	0	0	0	0	0	0	0	0	0	0.2	0.43	0.07	0.35	0.18
99	1	32	2	23	128.72	9.13	159	164	10	11	33.4	65.8	6.14	396	1500	243	135	116	115	108	1	1	1	1	1	1	0		1	1	1	1	1	0	0	0	0	0	0	1	1	1	1	1	0.84	0.91	0.92	0.92	0.93
100	1	43	2	13	110.17	5.97	132	134	50	84	20.6	64.9	4.56	347	1450	754	240	320	490	655	1	3	3	1		15	0		0	1	1	1	1	0	0	1	1	1	1	0	0	0	0	0	0.48	0.83	0.78	0.66	0.55
101	2	33	2	27	101.9	7.88	149	144	31	27	13.7	76.6	5.91	334	1423	782	329	180	180	128	1	3	3	1	6	6	0		0	1	1	1	1	0	0	1	0	0	0	0	0	1	1	1	0.45	0.77	0.87	0.87	0.91
102	2	39	2	17	110.01	8.13	131	250	12	18	6.5	65.6	6.49	264	1420	980	693	822	495	595	1	3	3	0		17	0		0	1	0	1	1	1	0	1	0	1	1	0	0	0	0	0	0.31	0.51	0.42	0.65	0.58
103	1	32	2	17	60.5	6.26	162	181	28	22	18.8	65.6	4.56	274	1360	678	1087	630	396	1140	1	1	1	0		17	0		1	0	1	1	0	1	1	0	1	1	0	0	0	0	0	0	0.5	0.2	0.54	0.71	0.16
104	2	71	2	12	83.96	6.18	148	242	16	22	17	80.7	3.95	336	1340	480	870	108	282	244	1	1	1	1	6	6	0		1	0	1	1	1	0	1	0	0	0	0	0	0	1	1	1	0.64	0.35	0.92	0.79	0.82
105	1	48	2	13	62.49	5.88	155	134	20	19	12.5	67.8	7.35	356	1320	2090	1800	1500	1640	2112	0		13	0		13	0		0	0	0	0	0	0	0	0	0	0	0	0	0	0	0	0	-0.58	-0.36	-0.14	-0.24	-0.6
106	1	32	2	33	55.9	5.39	191	222	41	31	10.7	73.4	5.76	283	1315	1125	1155	1455	1406	1330	0		33	0		33	1	0	0	0	0	0	0	0	0	0	0	0	0	0	0	0	0	0	0.14	0.12	-0.11	-0.07	-0.01
107	2	38	2	13	80.83	8.89	122	204	12	14	9.6	66	3.69	219	1300	432	116	106	50	122	1	1	1	1	3	3	0		1	1	1	1	1	0	1	0	0	0	0	0	1	1	1	1	0.67	0.91	0.92	0.96	0.91
108	1	63	2	38	69.54	5.92	141	200	19	22	22.3	67.8	7.04	308	1281	646	1570	1254	840	885	0	0	15	0		38	0		0	0	0	0	0	0	0	0	0	0	0	0	0	0	0	0	0.5	-0.23	0.02	0.34	0.31
109	2	32	2	12	100.82	13.8	120	321	16	13	7.9	61.3	4.14	220	1273	1600	985	870	618	292	1	9	9	1	12	12	0		0	0	0	1	1	0	0	0	0	1	0	0	0	0	0	1	-0.26	0.23	0.32	0.51	0.77
110	2	22	2	17	97.79	7.41	100	259	11	14	7.5	71.2	9.16	332	1258	870	620	300	650	588	1	3	3	1	6	6	0		0	1	1	0	1	0	0	1	0	0	1	0	0	1	0	0	0.31	0.51	0.76	0.48	0.53
111	2	36	2	19	53.42	10.46	136	234	7	10	5.5	69.5	6.2	447	1202	1320	850	150	102	140	1	6	6	1	6	6	0		0	0	1	1	1	0	0	0	0	0	0	0	0	1	1	1	-0.1	0.29	0.88	0.92	0.88
112	1	45	2	41	54.24	5.99	170	163	21	16	12.5	66.4	4.09	307	1200	986	588	378	528	838	1	3	3	0		41	0		0	1	1	1	0	1	0	1	1	1	0	0	0	0	0	0	0.18	0.51	0.69	0.56	0.3
113	2	54	2	12	44.25	1.57	107	135	16	19	5.4	69.5	15.79	514	1180	1144	1020	1160	1280	1260	0		12	0		12	1	0	0	0	0	0	0	0	0	0	0	0	0	0	0	0	0	0	0.03	0.14	0.02	-0.08	-0.07
114	1	51	2	19	51.08	15.8	130	249	13	10	8.2	66.7	14.48	315	1155	936	1560	2015	1320	1223	0	0	19	0		19	1	0	0	0	0	0	0	0	0	0	0	0	0	0	0	0	0	0	0.19	-0.35	-0.74	-0.14	-0.06
115	2	39	2	12	112.49	8.55	142	271	11	18	18.3	75.4	6.52	258	1138	850	420	273	244	256	1	3	3	1	6	6	0		0	1	1	1	1	0	0	1	0	0	0	0	0	1	1	1	0.25	0.63	0.76	0.79	0.78
116	1	31	2	13	131.01	7.59	160	149	25	32	15.4	72.6	6.5	390	1126	690	541	473	366	321	1	3	3	0		13	0		0	1	1	1	1	1	0	1	1	1	1	0	0	0	0	0	0.39	0.52	0.58	0.67	0.71
117	1	45	2	21	94.89	6.66	170	203	35	15	9.5	76.5	5.26	386	1125	980	672	375	594	580	1	6	6	0		21	0		0	0	1	0	0	1	0	0	1	0	0	0	0	0	0	0	0.13	0.4	0.67	0.47	0.48
118	1	40	2	29	81.73	9.49	155	163	23	15	15	69.4	10.28	334	1119	516	806	182	195	280	1	1	1	1	6	6	0		1	0	1	1	1	0	1	0	0	0	0	0	0	1	1	1	0.54	0.28	0.84	0.83	0.75
119	2	30	2	13	124.3	4.61	107	255	14	21	14.6	66.6	2.99	304	1100	638	502	352	1200	1322	1	3	3	0		13	1	0	0	1	1	0	0	1	0	1	1	0	0	0	0	0	0	0	0.42	0.54	0.68	-0.09	-0.2
120	1	51	2	16	102.52	8.6	148	265	13	15	12.2	71.5	6.45	398	1095	133	113	105	214	180	1	1	1	1	1	1	0		1	1	1	1	1	0	0	0	0	0	0	1	1	1	1	1	0.88	0.9	0.9	0.8	0.84
121	1	25	2	12	73.45	5.07	147	207	15	11	9.6	73.8	3.58	375	1080	532	320	296	242	266	1	1	1	1	6	6	0		1	1	1	1	1	0	1	1	0	0	0	0	0	1	1	1	0.51	0.7	0.73	0.78	0.75
122	2	42	2	29	119.05	8.15	107	543	10	13	5.4	73.7	4.56	200	1060	893	521	374	323	270	1	3	3	1	12	12	0		0	1	1	1	1	0	0	1	1	1	0	0	0	0	0	1	0.16	0.51	0.65	0.7	0.75
123	1	36	2	17	151.68	8.16	152	263	21	18	9.6	72.3	6.41	364	1052	420	378	122	172	193	1	1	1	1	6	6	0		1	1	1	1	1	0	1	1	0	0	0	0	0	1	1	1	0.6	0.64	0.88	0.84	0.82
124	2	50	2	12	109.44	3.89	141	248	34	36	13.1	68.1	5.24	150	1050	407.25	444.6	889	602	552	1	1	1	0		12	0		1	1	0	0	0	1	1	1	0	0	0	0	0	0	0	0	0.61	0.58	0.15	0.43	0.47
125	1	63	2	13	98.87	8.23	166	232	21	20	18.1	74.2	5.21	288	1040	660	720	603.5	1746.7	1324	0		13	0		13			0	0	0	0	0	0	0	0	0	0	0	0	0	0	0	0	0.37	0.31	0.42	-0.68	-0.27
126	1	42	2	13	127.06	7.82	161	127	44	29	14.9	69.5	4.98	479	1015	552	630	580	355	424	1	9	9	0		13	0		0	0	0	1	1	1	0	0	0	1	1	0	0	0	0	0	0.46	0.38	0.43	0.65	0.58
127	1	57	2	12	92.45	9.95	101	206	16	19	9.6	66.9	9.62	360	1002	306	954	273	260	1980	1	1	1	1	6	6	1	0	1	0	1	1	0	0	1	0	0	0	0	0	0	1	1	0	0.69	0.05	0.73	0.74	-0.98
[truncated: 22 more columns]
